# Supplementary material for: Extracellular Microenvironment Alterations in Ductal Carcinoma In Situ and Invasive Breast Cancer Pathologies by Multiplexed Spatial Proteomics
Source: Int J Mol Sci. 2024 Jun 19;25(12):6748. doi: 10.3390/ijms25126748 (PMC11203487; doi:10.3390/ijms25126748)
Supplement: Supplementary file 1 [file ijms-25-06748-s001.zip]

Archive with 1 entries (1 files):
- ijms-3024210-supplementary.pdf
